# Supplementary material for: The Combination of a Human Biomimetic Liver Microphysiology System with BIOLOGXsym, a Quantitative Systems Toxicology (QST) Modeling Platform for Macromolecules, Provides Mechanistic Understanding of Tocilizumab- and GGF2-Induced Liver Injury
Source: Int J Mol Sci. 2023 Jun 2;24(11):9692. doi: 10.3390/ijms24119692 (PMC10253699; doi:10.3390/ijms24119692)
Supplement: Supplementary file 1 [file ijms-24-09692-s001.zip]

Archive with 1 entries (1 files):
- ijms-2398822-supplementary.pdf
